# Supplementary material for: The Expansion of Sirtuin Gene Family in Gilthead Sea Bream (Sparus aurata)—Phylogenetic, Syntenic, and Functional Insights across the Vertebrate/Fish Lineage
Source: Int J Mol Sci. 2024 Jun 6;25(11):6273. doi: 10.3390/ijms25116273 (PMC11172991; doi:10.3390/ijms25116273)
Supplement: Supplementary file 1 [file ijms-25-06273-s001.zip]

Archive with 4 entries (4 files):
- Figure S1.pdf
- Figure S2.pdf
- Table S1. Tree sequences.xlsx
- Table S2. Primers gene expression.pdf
